# Supplementary material for: Identification of LINC00665-miR-let-7b-CCNA2 competing endogenous RNA network associated with prognosis of lung adenocarcinoma
Source: Sci Rep. 2021 Feb 24;11:4434. doi: 10.1038/s41598-020-80662-x (PMC7904782; doi:10.1038/s41598-020-80662-x)
Supplement: Supplementary file 2 — Supplementary Information. [file 41598_2020_80662_MOESM2_ESM.xls]

#Transcript_ID	Gene_ID(Gene_Name)	Mirna_Name(miRBase_version)	miTG-score	miTG-score	gene
>ENST00000570073	ENSG00000259810(AC002519.8)	hsa-miR-548b-3p	-21	0.928	AC002519.8
>ENST00000623130	ENSG00000280156(AC006548.28)	hsa-miR-548b-3p	-21	1	AC006548.28
>ENST00000598281	ENSG00000235522(AC009505.2)	hsa-miR-548b-3p	-21	0.921	AC009505.2
>ENST00000454224	ENSG00000236008(AC011747.4)	hsa-miR-548b-3p	-21	0.944	AC011747.4
>ENST00000587961	ENSG00000266976(AC079466.1)	hsa-miR-548b-3p	-21	0.985	AC079466.1
>ENST00000577048	ENSG00000263065(AF001548.6)	hsa-miR-548b-3p	-21	0.941	AF001548.6
>ENST00000441587	ENSG00000230002(ALMS1-IT1)	hsa-miR-548b-3p	-21	0.9	ALMS1-IT1
>ENST00000439004	ENSG00000234754(C1orf140)	hsa-miR-548b-3p	-21	0.931	C1orf140
>ENST00000623644	ENSG00000279978(chr22-38_28785274-29006793.1)	hsa-miR-548b-3p	-21	1	chr22-38_28785274-29006793.1
>NR_002763.2	NR_002763.2 (gene)(CPS1-IT1)	hsa-miR-548b-3p	-21	0.968	CPS1-IT1
>ENST00000623127	ENSG00000280111(CTA-292E10.9)	hsa-miR-548b-3p	-21	0.914	CTA-292E10.9
>ENST00000624235	ENSG00000280370(CTA-342B11.3)	hsa-miR-548b-3p	-21	0.967	CTA-342B11.3
>ENST00000509506	ENSG00000249100(CTD-2218K11.2)	hsa-miR-548b-3p	-21	0.967	CTD-2218K11.2
>ENST00000430027	ENSG00000231764(DLX6-AS1)	hsa-miR-548b-3p	-21	0.9	DLX6-AS1
>ENST00000377680	ENSG00000204860(FAM201A)	hsa-miR-548b-3p	-21	0.91	FAM201A
>ENST00000535058	ENSG00000255693(FLJ41278)	hsa-miR-548b-3p	-21	0.974	FLJ41278
>ENST00000572973	ENSG00000214401(KANSL1-AS1)	hsa-miR-548b-3p	-21	0.929	KANSL1-AS1
>ENST00000597346	ENSG00000269821(KCNQ1OT1)	hsa-miR-548b-3p	-21	0.978	KCNQ1OT1
>ENST00000614841	ENSG00000206082(LINC01002)	hsa-miR-548b-3p	-21	0.975	LINC01002
>ENST00000445072	ENSG00000226486(LINC01035)	hsa-miR-548b-3p	-21	0.918	LINC01035
>ENST00000428440	ENSG00000232827(LINC01189)	hsa-miR-548b-3p	-21	0.924	LINC01189
>ENST00000424345	ENSG00000238113(LINC01410)	hsa-miR-548b-3p	-21	0.946	LINC01410
>ENST00000454178	ENSG00000237267(LINC01519)	hsa-miR-548b-3p	-21	0.928	LINC01519
>ENST00000624601	ENSG00000279003(LL22NC03-22D1.1)	hsa-miR-548b-3p	-21	0.958	LL22NC03-22D1.1
>NR_046216.1	NR_046216.1 (gene)(MGC27345)	hsa-miR-548b-3p	-21	0.906	MGC27345
>ENST00000623111	ENSG00000279010(MIR4534)	hsa-miR-548b-3p	-21	0.962	MIR4534
>ENST00000624945	ENSG00000279159(MIR6818)	hsa-miR-548b-3p	-21	0.92	MIR6818
>ENST00000455534	ENSG00000236703(MYB-AS1)	hsa-miR-548b-3p	-21	0.991	MYB-AS1
>ENST00000619625	ENSG00000225484(NUTM2B-AS1)	hsa-miR-548b-3p	-21	0.912	NUTM2B-AS1
>ENST00000438899	ENSG00000232913(PLCE1-AS2)	hsa-miR-548b-3p	-21	0.936	PLCE1-AS2
>ENST00000445901	ENSG00000228408(RP1-111D6.3)	hsa-miR-548b-3p	-21	0.926	RP1-111D6.3
>ENST00000563960	ENSG00000260827(RP11-1437A8.4)	hsa-miR-548b-3p	-21	0.905	RP11-1437A8.4
>ENST00000447506	ENSG00000236022(RP11-160E2.16)	hsa-miR-548b-3p	-21	0.926	RP11-160E2.16
>ENST00000439868	ENSG00000230197(RP11-160E2.17)	hsa-miR-548b-3p	-21	0.926	RP11-160E2.17
>ENST00000613584	ENSG00000278133(RP11-196G11.5)	hsa-miR-548b-3p	-21	0.911	RP11-196G11.5
>ENST00000413763	ENSG00000226854(RP11-212D3.4)	hsa-miR-548b-3p	-21	0.959	RP11-212D3.4
>ENST00000611627	ENSG00000276417(RP11-266K4.13)	hsa-miR-548b-3p	-21	0.982	RP11-266K4.13
>ENST00000448909	ENSG00000226249(RP11-307P5.2)	hsa-miR-548b-3p	-21	0.936	RP11-307P5.2
>ENST00000442436	ENSG00000229881(RP11-321E8.4)	hsa-miR-548b-3p	-21	0.902	RP11-321E8.4
>ENST00000613543	ENSG00000274191(RP11-324E6.10)	hsa-miR-548b-3p	-21	0.987	RP11-324E6.10
>ENST00000580278	ENSG00000233098(RP11-344E13.3)	hsa-miR-548b-3p	-21	0.906	RP11-344E13.3
>ENST00000445646	ENSG00000229556(RP11-363G2.4)	hsa-miR-548b-3p	-21	0.948	RP11-363G2.4
>ENST00000440528	ENSG00000225399(RP11-3B7.1)	hsa-miR-548b-3p	-21	0.947	RP11-3B7.1
>ENST00000571340	ENSG00000262714(RP11-44F14.8)	hsa-miR-548b-3p	-21	0.997	RP11-44F14.8
>ENST00000521014	ENSG00000254263(RP11-473O4.4)	hsa-miR-548b-3p	-21	0.918	RP11-473O4.4
>ENST00000602625	ENSG00000269979(RP11-498E2.7)	hsa-miR-548b-3p	-21	0.949	RP11-498E2.7
>ENST00000560077	ENSG00000259354(RP11-519G16.3)	hsa-miR-548b-3p	-21	0.929	RP11-519G16.3
>ENST00000584414	ENSG00000263618(RP11-527H14.4)	hsa-miR-548b-3p	-21	0.902	RP11-527H14.4
>ENST00000564650	ENSG00000261643(RP11-529E10.6)	hsa-miR-548b-3p	-21	0.937	RP11-529E10.6
>ENST00000570183	ENSG00000260311(RP11-586K12.10)	hsa-miR-548b-3p	-21	0.905	RP11-586K12.10
>ENST00000524453	ENSG00000254568(RP11-664I21.5)	hsa-miR-548b-3p	-21	0.901	RP11-664I21.5
>ENST00000502861	ENSG00000250524(RP11-730N24.2)	hsa-miR-548b-3p	-21	0.985	RP11-730N24.2
>ENST00000565058	ENSG00000260711(RP11-747H7.3)	hsa-miR-548b-3p	-21	0.97	RP11-747H7.3
>ENST00000417843	ENSG00000225411(RP11-764K9.1)	hsa-miR-548b-3p	-21	0.907	RP11-764K9.1
>ENST00000577970	ENSG00000263567(RP11-805L22.3)	hsa-miR-548b-3p	-21	0.925	RP11-805L22.3
>ENST00000440689	ENSG00000232811(RP11-96K19.2)	hsa-miR-548b-3p	-21	0.902	RP11-96K19.2
>ENST00000562952	ENSG00000261654(RP11-96K19.4)	hsa-miR-548b-3p	-21	0.989	RP11-96K19.4
>ENST00000624184	ENSG00000279338(RP1-309I22.2)	hsa-miR-548b-3p	-21	0.973	RP1-309I22.2
>ENST00000623959	ENSG00000279184(RP3-323A16.1)	hsa-miR-548b-3p	-21	0.957	RP3-323A16.1
>ENST00000431027	ENSG00000227066(RP3-340N1.2)	hsa-miR-548b-3p	-21	0.974	RP3-340N1.2
>ENST00000594413	ENSG00000269202(RP4-614O4.12)	hsa-miR-548b-3p	-21	0.969	RP4-614O4.12
>ENST00000620124	ENSG00000273951(RP4-620E11.8)	hsa-miR-548b-3p	-21	0.933	RP4-620E11.8
>ENST00000606802	ENSG00000272078(RP4-734G22.3)	hsa-miR-548b-3p	-21	0.911	RP4-734G22.3
>ENST00000359906	ENSG00000172250(SERHL)	hsa-miR-548b-3p	-21	0.926	SERHL
>ENST00000551631	ENSG00000224078(SNHG14)	hsa-miR-548b-3p	-21	0.958	SNHG14
>NR_040085.1	NR_040085.1 (gene)(TRG-AS1)	hsa-miR-548b-3p	-21	0.909	TRG-AS1
>ENST00000604411	ENSG00000270641(TSIX)	hsa-miR-548b-3p	-21	0.97	TSIX
>ENST00000429829	ENSG00000229807(XIST)	hsa-miR-548b-3p	-21	0.948	XIST
>TCONS_00001838	XLOC_001223(XLOC_001223)	hsa-miR-548b-3p	-21	0.964	XLOC_001223
>TCONS_00006316	XLOC_002926(XLOC_002926)	hsa-miR-548b-3p	-21	0.927	XLOC_002926
>TCONS_00007353	XLOC_003397(XLOC_003397)	hsa-miR-548b-3p	-21	0.949	XLOC_003397
>TCONS_00008904	XLOC_003734(XLOC_003734)	hsa-miR-548b-3p	-21	0.902	XLOC_003734
>TCONS_00008469	XLOC_003930(XLOC_003930)	hsa-miR-548b-3p	-21	0.947	XLOC_003930
>TCONS_00007884	XLOC_004128(XLOC_004128)	hsa-miR-548b-3p	-21	0.978	XLOC_004128
>TCONS_00010927	XLOC_004805(XLOC_004805)	hsa-miR-548b-3p	-21	0.928	XLOC_004805
>TCONS_00014209	XLOC_006242(XLOC_006242)	hsa-miR-548b-3p	-21	0.962	XLOC_006242
>TCONS_00014863	XLOC_006931(XLOC_006931)	hsa-miR-548b-3p	-21	0.939	XLOC_006931
>TCONS_00017284	XLOC_008106(XLOC_008106)	hsa-miR-548b-3p	-21	0.934	XLOC_008106
>TCONS_00019399	XLOC_009222(XLOC_009222)	hsa-miR-548b-3p	-21	0.911	XLOC_009222
>TCONS_00019532	XLOC_009327(XLOC_009327)	hsa-miR-548b-3p	-21	0.9	XLOC_009327
>TCONS_00020454	XLOC_009787(XLOC_009787)	hsa-miR-548b-3p	-21	0.952	XLOC_009787
>TCONS_00020607	XLOC_009925(XLOC_009925)	hsa-miR-548b-3p	-21	0.979	XLOC_009925
>TCONS_00023224	XLOC_011237(XLOC_011237)	hsa-miR-548b-3p	-21	0.927	XLOC_011237
>TCONS_00026436	XLOC_012784(XLOC_012784)	hsa-miR-548b-3p	-21	0.921	XLOC_012784
>ENST00000610161	ENSG00000273059(XXyac-YX155B6.7)	hsa-miR-548b-3p	-21	0.984	XXyac-YX155B6.7
